# Supplementary material for: Pericholecystic Fat Stranding as a Predictive Factor of Length of Stays of Patients with Acute Cholecystitis: A Novel Scoring Model
Source: J Clin Med. 2024 Sep 26;13(19):5734. doi: 10.3390/jcm13195734 (PMC11477346; doi:10.3390/jcm13195734)
Supplement: Supplementary file 1 [file jcm-13-05734-s001.zip]

Archive with 1 entries (1 files):
- jcm-3204918-supplementary.pdf
